# Supplementary material for: Comparative Analysis of the Mitochondrial Genomes of Three Species of Yangiella (Hemiptera: Aradidae) and the Phylogenetic Implications of Aradidae
Source: Insects. 2024 Jul 14;15(7):533. doi: 10.3390/insects15070533 (PMC11276747; doi:10.3390/insects15070533)
Supplement: Supplementary file 1 [file insects-15-00533-s001.zip]

Archive with 1 entries (1 files):
- insects-3093325-supplementary.pdf
